# Supplementary material for: Genome Identification of the Tea Plant (Camellia sinensis) ASMT Gene Family and Its Expression Analysis under Abiotic Stress
Source: Genes (Basel). 2023 Feb 4;14(2):409. doi: 10.3390/genes14020409 (PMC9957374; doi:10.3390/genes14020409)
Supplement: Supplementary file 1 [file genes-14-00409-s001.zip]

Archive with 2 entries (2 files):
- Table S2 Expression levels for selected  tea plant ASMT genes under abiotic stress.xlsx
- Table S1 List of primers used in this study.xlsx
