# Supplementary material for: Genome Identification of the Tea Plant (Camellia sinensis) ASMT Gene Family and Its Expression Analysis under Abiotic Stress
Source: Genes (Basel). 2023 Feb 4;14(2):409. doi: 10.3390/genes14020409 (PMC9957374; doi:10.3390/genes14020409)
Supplement: Supplementary file 1 [file genes-14-00409-s001.zip › Table S2 Expression levels for selected tea plant ASMT genes under abiotic stress.xlsx]

## Sheet: Sheet1
Table S2. Expression levels for selected tea plant ASMT genes under abiotic stress
Gene name	Gene ID	Values
		0 d	0.5d	1d	2d	4d	8d
		drought	drought	drought	drought	drought	drought
CsASMT01	CSS0048493	1.00275	0.66517	0.8357	1.1208	0.646558	0.679189
CsASMT08	CSS0003573	1.00046	0.306931	0.492641	0.47797	0.247129	0.311598
CsASMT09	CSS0006936	1.00151	0.4166	0.888786	0.584612	0.4269	0.628631
CsASMT10	CSS0044619	1.00048	0.300101	0.502997	0.496178	0.237551	0.275236
CsASMT18	CSS0029228	1.00021	1.31392	1.0498	0.543196	0.64867	0.693194
CsASMT19	CSS0036567	1.00268	0.587273	1.18152	0.827672	0.201654	0.285741
CsASMT20	CSS0036494	1.00178	0.947842	1.43753	0.752592	0.495377	0.320308
Gene name	Gene ID	Values
		0 d	0.5d	1d	4d	8d
		cold	cold	cold	cold	cold
CsASMT01	CSS0048493	1.00275	0.690719	0.611324	0.897694	0.733827
CsASMT08	CSS0003573	1.00046	4.94655	5.18763	3.64905	5.36753
CsASMT09	CSS0006936	1.00151	0.107555	0.0978	0.135456	0.272646
CsASMT10	CSS0044619	1.00048	4.17917	4.56267	3.56949	4.44764
CsASMT18	CSS0029228	1.00021	1.06157	0.921248	0.748629	0.936135
CsASMT19	CSS0036567	1.00268	0.19584	0.327105	0.402585	0.0341153
CsASMT20	CSS0036494	1.00178	0.732227	1.6074	1.7025	1.19011
