# Supplementary material for: Genome Identification of the Tea Plant (Camellia sinensis) ASMT Gene Family and Its Expression Analysis under Abiotic Stress
Source: Genes (Basel). 2023 Feb 4;14(2):409. doi: 10.3390/genes14020409 (PMC9957374; doi:10.3390/genes14020409)
Supplement: Supplementary file 1 [file genes-14-00409-s001.zip › Table S1 List of primers used in this study.xlsx]

## Sheet: Sheet1
Table S1. Primers for qRT-PCR used in this study
Gene name	Sequence ID	F/R(Primer)	Sequence (5'-3')
CsASMT01	CSS0048493	Forward	ACGACGCATTGCCACATAAC
		Reverse	GGTATTGAAAGCGCAGCACA
CsASMT08	CSS0003573	Forward	GGAGCGATGAGGAGTGCATAA
		Reverse	AGCTTGGCCCATTCTTGCT
CsASMT09	CSS0006936	Forward	TGGCAGGATACAAAGACGGG
		Reverse	AGACAGCATCAGCACTTGGA
CsASMT10	CSS0044619	Forward	TGCACTGTGTTGGATCTCCC
		Reverse	TATGCACTCCTCATCGCTCC
CsASMT18	CSS0029228	Forward	TGGCAGTGGCCTATTTGACA
		Reverse	TGTAACGCACGAATCCTCCT
CsASMT19	CSS0036567	Forward	CACAACAACTAAGCCTCGCC
		Reverse	GGATCGACCGATGCAAAGTC
CsASMT20	CSS0036494	Forward	AAGCCATCGGAAACACTCCT
		Reverse	AGACGAGACGTTATCTCCGC
Actin/CsPTB-RT		Forward	ACCAAGCACACTCCACACTATCG
		Reverse	TGCCCCCTTATCATCATCCACAA
